# Supplementary material for: One Step beyond Species Description: Unveiling a Fine-Scale Diversity within the Genus Dzhanokmenia Kostjukov (Hymenoptera: Eulophidae)
Source: Insects. 2024 Jun 1;15(6):406. doi: 10.3390/insects15060406 (PMC11203707; doi:10.3390/insects15060406)
Supplement: Supplementary file 1 [file insects-15-00406-s001.zip]

Archive with 1 entries (1 files):
- insects-3018912-supplementary.pdf
